# Supplementary material for: Adherence to Antidiabetic Medication and Cardiovascular Outcomes in Cancer Patients: A Nationwide Population-Based Cohort Study
Source: Cancers (Basel). 2025 Mar 26;17(7):1117. doi: 10.3390/cancers17071117 (PMC11987829; doi:10.3390/cancers17071117)
Supplement: Supplementary file 1 [file cancers-17-01117-s001.zip]

Archive with 1 entries (1 files):
- cancers-3526075-supplementary.pdf
